# Supplementary material for: Involvement of Secondary Induced Thrombus on Hemorrhage Induced by Both Delayed Recanalization and Delayed t-PA Treatment in Murine Ischemic Stroke Models
Source: Biomedicines. 2026 Jan 29;14(2):308. doi: 10.3390/biomedicines14020308 (PMC12938425; doi:10.3390/biomedicines14020308)
Supplement: Supplementary file 1 [file biomedicines-14-00308-s001.zip]

Archive with 1 entries (1 files):
- biomedicines-4097164-supplementary.pdf
